# Supplementary material for: Molecular evolution and SSRs analysis based on the chloroplast genome of Callitropsis funebris
Source: Ecol Evol. 2021 Mar 20;11(9):4786–802. doi: 10.1002/ece3.7381 (PMC8093713; doi:10.1002/ece3.7381)
Supplement: Supplementary file 1 — Appendix S1 [file ECE3-11-4786-s001.xlsx]

## Sheet: Sheet1
Appendix S1. The information of SSR
Species	Repeat motifs	Num.	Percentage (%)	Position
				IGS	CDS	Intron	IGS+CDS
Cu. tonkinensis
	A/T	40	85.1	29	9	1 (ndhB)	1 (IGS-atpE)
	AT/AT	3	6.4	3
	AAG/CTT	2	4.3		2 (rpoB, ycf1)
	AAT/ATT	1	2.1	1
	AAGT/ACTT	1	2.1	1
	Total	47		34	11	1	1
	Percentage (%)			72.4	23.4	2.1	2.1
Ca. funebris
	A/T	41	85.4	31	7	2 (ndhB, ycf3)	1 (IGS-atpE)
	AT/AT	3	6.3	3
	AAG/CTT	2	4.2		2 (rpoB, ycf1)
	AAT/ATT	1	2.1	1
	AAGT/ACTT	1	2	1
	total	48		36	9	2	1
	Percentage (%)			75	18.8	4.2	2
Ca. nootkatensis
	A/T	34	77.3	23	6	3 (petB, ycf3, rpoC1)	2 (rps19-IGS)
	C/G	1	2.2			1(rpoC1)
	AT/AT	7	15.9	7
	AAG/CTT	1	2.3		1(ycf1)
	AAGT/ACTT	1	2.3	1
	total	44		31	7	4	2
	Percentage (%)			70.4	15.9	9.1	4.6
Ca. vietnamensis
	A/T	38	77.6	26	8	4 (ndhB, trnW-GAU, ycf3)
	AT/AT	7	14.3	7
	AAG/CTT	3	6.1	2	1 (rpoB)
	AAGT/ACTT	1	2	1
	total	49		36	9	4	0
	Percentage			73.47	18.37	8.16
Cu. gigantea
	A/T	43	81.1	32	6	3 (ndhB, ndhA)	2(rps19-IGS)
	AC/GT	1	1.9				1(rps19-IGS)
	AT/AT	6	11.3	6
	AAG/CTT	2	3.8		2 (rpoB, ycf1)
	AAGT/ACTT	1	1.9	1
	total	53		39	8	3	3
	Percentage (%)			73.6	15.1	5.6	5.7
Cu. chengiana
	A/T	41	87.2	27	5	6 (ndhB, ndhA, petB, atpF, trnG-UCC)	3(rps19-IGS, IGS-atpE)
	AT/AT	4	8.5	4
	AAG/CTT	2	4.3		2 (rpoB, ycf1)
	total	47		31	7	6	3
	Percentage (%)			65.9	14.9	12.8	6.4
Cu. jiangeensis
	A/T	42	89.4	27	8	5 (ndhB, ndhA, petB, atpF)	2(rps19-IGS)
	AT/AT	3	6.4	3
	AAG/CTT	2	4.2		2 (rpoB, ycf1)
	total	47		30	10	5	2
	Percentage (%)			63.8	21.3	10.6	4.3
Cu. sempervirens
	A/T	54	85.7	36	11	4 (ndhA, petB, atpF, trnK-UUU)	3(rps19-IGS, IGS-atpE)
	C/G	1	1.6	1
	AT/AT	6	9.5	6
	AAG/CTT	2	3.2		2 (rpoB, ycf1)
	total	63		43	13	4	3
	Percentage (%)			68.2	20.6	6.4	4.8
Cu. torulosa
	A/T	38	80.9	27	7	4 (petB, ndhB, trnG-UCC)
	C/G	1	2.1	1
	AT/AT	5	10.6	5
	AAG/CTT	2	4.3		2 (rpoB, ycf1)
	AAGT/ACTT	1	2.1	1
	total	47		34	9	4
	Percentage (%)			72.3	19.2	8.5
H.glabra
	A/T	41	74.6	31	7	2 (atpF, ndhB)	1 (petG-IGS)
	AC/GT	1	1.8	1
	AG/CT	1	1.8	1
	AT/AT	6	10.9	5			1 (petG-IGS)
	AAG/CTT	3	5.5	1	2 (rpoB, ycf1)
	AAT/ATT	2	3.6	2
	AAGT/ACTT	1	1.8	1
	total	55		42	9	2	2
	Percentage (%)			76.4	16.4	3.6	3.6
H. lusitanica
	A/T	42	76.4	31	7	2 (petB, atpF)	2 (rps19-IGS)
	AC/GT	1	1.8				1 (rps19-IGS)
	AG/CT	1	1.8				1 (rps19-IGS)
	AT/AT	5	9.1	5
	AAG/CTT	3	5.5	1	2 (rpoB, ycf1)
	AAT/ATT	2	3.6	1	1
	AAGT/ACTT	1	1.8	1
	total	55		39	10	2	4
	Percentage (%)			70.9	18.2	3.6	7.3
H. arizonica
	A/T	42	75	28	8	3 (petB, atpF, ndhB)	3 (IGS-rpoC2, petG-IGS)
	AC/GT	1	1.8		1 (rps19)
	AG/CT	1	1.8		1 (rps19)
	AT/AT	6	10.7	5			1 (petG-IGS)
	AAG/CTT	3	5.3	1	2 (rpoB, ycf1)
	AAT/ATT	2	3.6	2
	AAGT/ACTT	1	1.8	1
	total	56		37	12	3	4
	Percentage (%)			66.1	21.4	5.4	7.1
H. benthamii
	A/T	39	73.6	29	8	2 (atpF, ndhB)
	AC/GT	1	1.9		1 (rps19)
	AG/CT	1	1.9		1 (rps19)
	AT/AT	6	11.3	6
	AAG/CTT	4	7.5	1	3 (rpoB, ycf1)
	AAT/ATT	1	1.9	1
	AAGT/ACTT	1	1.9	1
	total	53		38	13	2
	Percentage (%)			71.7	24.5	3.8
H. lindleyi
	A/T	43	75.4	31	7	3 (petB, atpF, ndhB)	2 (rps19-IGS)
	AC/GT	1	1.7				1 (rps19-IGS)
	AG/CT	1	1.7				1 (rps19-IGS)
	AT/AT	5	8.8	5
	AAG/CTT	3	5.3	1	2 (rpoB, ycf1)
	AAT/ATT	2	3.5	2
	AAGT/ACTT	1	1.8	1
	AATAT/ATATT	1	1.8	1
	total	57		41	9	3	4
	Percentage (%)			71.9	15.8	5.3	7
