# Supplementary material for: Molecular evolution and SSRs analysis based on the chloroplast genome of Callitropsis funebris
Source: Ecol Evol. 2021 Mar 20;11(9):4786–802. doi: 10.1002/ece3.7381 (PMC8093713; doi:10.1002/ece3.7381)
Supplement: Supplementary file 2 — Appendix S2 [file ECE3-11-4786-s003.xlsx]

## Sheet: Sheet1
Appendix S2. The result of Site model.
No.	Gene Name	M1a	df	M2a	df	2ΔƖ	P-Value	Amino acid site and Posterior probability (**: P > 0.99)
		InL		InL
1	atpB	-4496.72	65	-4494.48	67	4.47215	0.106885
2	atpF	-4687.94	65	-4684.61	67	6.65893	0.035811
3	atpI	-2103.81	65	-2102.19	67	3.23872	0.197997
4	ccsA	-3525.07	65	-3515.68	67	18.7695	8.3995e-05	205R 0.999**
5	cemA	-3263.54	65	-3251.45	67	24.1932	5.578e-06	90K 0.991**,129K 0.996**
6	chlB	-4639.2	65	-4632.74	67	12.9068	0.00157519
7	chlL	-2369.88	65	-2369.88	67	-9.8e-05	1
8	chlN	-4206.51	65	-4206.51	67	-2e-06	1
9	matK	-6614.22	65	-6605.52	67	17.4005	0.000166546
10	ndhB	-4556.91	65	-4556.91	67	0	1
11	ndhC	-1035.57	65	-1035.57	67	0	1
12	ndhE	-797.403	65	-797.403	67	0	1
13	ndhF	-7338.01	65	-7336.6	67	2.8196	0.244143
14	ndhG	-1736.39	65	-1736.39	67	0	1
15	ndhH	-2976.85	65	-2976.85	67	0	1
16	ndhI	-1285.05	65	-1285.05	67	0	1
17	ndhJ	-1416.63	65	-1416.63	67	0	1
18	ndhK	-2468.98	65	-2463.39	67	11.1777	0.003738
19	petA	-2946.69	65	-2943.84	67	5.69629	0.05796
20	petB	-1632.61	65	-1632.61	67	0	1
21	petD	-1220.34	65	-1220.15	67	0.379638	0.826959
22	petG	-262.594	65	-262.587	67	0.014388	0.993024
23	petL	-321.849	65	-320.161	67	3.37711	0.184796
24	petN	-182.365	65	-182.365	67	4e-06	1
25	psaA	-5621.46	65	-5621.45	67	0.023772	0.988071
26	psaB	-5456.06	65	-5455.21	67	1.7008	0.427201
27	psaC	-493.865	65	-493.947	67	0.163438	0.921732
28	psaI	-440.132	65	-437.937	67	4.39112	0.111302
29	psaJ	-395.455	65	-393.452	67	4.0061	0.134923
30	psaM	-355.534	65	-353.773	67	3.52288	0.171786
31	psbA	-2205.88	65	-2205.88	67	0	1
32	psbB	-3561.08	65	-3561.08	67	2e-06	1
33	psbC	-3228.8	65	-3228.8	67	0	1
34	psbD	-2263.42	65	-2263.42	67	0.001158	0.9995
35	psbE	-643.558	65	-657.583	67	28.0488	0
36	psbF	-290.637	65	-290.637	67	0.000238	1
37	psbH	-732.001	65	-732.001	67	0	1
38	psbI	-293.519	65	-292.671	67	1.69731	0.428256
39	psbj	-590.245	65	-589.83	67	0.830226	0.66034
40	psbK	-595.337	65	-594.985	67	0.704442	0.70328
41	psbL	-235.082	65	-235.081	67	0.000178	1
42	psbM	-457.084	65	-453.607	67	6.95316	0.0309129	30K 0.992**
43	psbN	-270.078	65	-270.078	67	0.000146	1
44	psbT	-278.705	65	-278.705	67	0.000254	1
45	psbZ	-559.653	65	-558.657	67	1.99077	0.369538
46	rpl14	-1126.85	65	-1126.85	67	0.0002	1
47	rpl20	-1666.12	65	-1655.41	67	21.4288	2.2223e-05	116L 0.999**
48	rpl23	-1093.54	65	-1090.26	67	6.55246	0.037779
49	rpl33	-748.198	65	-748.198	67	0	1
50	rpl36	-370.076	65	-370.018	67	0.115428	0.944121
51	rpoA	-4890.05	65	-4866.66	67	46.7909	0	165S 0.998**,252S 1.000**;331G 0.993**
52	rpoB	-13900.5	65	-13813.4	67	174.278	0	94C 0.994**,99Q 0.995**,214Y 1.000**,217K 1.000**,248E 0.999**,371L 0.995**,376T 1.000**,
53	rpoC1	-9791.16	65	-9665.74	67	250.855	0	41Q 0.996**,75P 1.000**,76 M 0.994**,84Y 0.993**,178D 0.995**,234L 1.000**,240T 0.992**,241Q 1.000**,243L 1.000**,244N 1.000**,245Q 0.998**,246D 1.000**,247S 1.000**,248P 0.998**,251K 0.991**,254D 1.000**,256I 1.000**,261L 0.992**,331N 0.999**,338W 1.000**
54	rpoC2	-16659	65	-16550.6	67	216.92	0	9P 0.994**,462P 0.999**,469E 0.992**,644L 0.995**,1126P 0.991**,1135I 0.994**,1147L 1.000**,1150Q 1.000**,1156L 1.000**,1159L 1.000**,1160V 1.000**,1162 I 1.000**,1167K 1.000**,1168R 0.991**
55	rps2	-2724.14	65	-2716.67	67	14.9415	0.00569511
56	rps4	-2522.75	65	-2522.75	67	0	1
57	rps7	-1762.01	65	-1748.29	67	27.4463	1.097e-06	67E 1.000**,93E 0.999**
58	rps8	-1331.94	65	-1331.94	67	0	1
59	rps11	-1913.93	65	-1902.86	67	22.1419	1.5558e-05	109K 0.999**
60	rps14	-830.217	65	-830.217	67	0	1
61	rps15	-870.382	65	-870.382	67	0	1
62	rps19	-1202.54	65	-1200.67	67	3.74957	0.153324
63	rbcL	-3583.13	65	-3577.79	67	10.68	0.0047958
﹡Genes in bold indicate that the P-value of the likelihood ratio test is less than 0.05.
