# Supplementary material for: Molecular evolution and SSRs analysis based on the chloroplast genome of Callitropsis funebris
Source: Ecol Evol. 2021 Mar 20;11(9):4786–802. doi: 10.1002/ece3.7381 (PMC8093713; doi:10.1002/ece3.7381)
Supplement: Supplementary file 3 — Appendix S3 [file ECE3-11-4786-s002.xlsx]

## Sheet: Sheet1
Appendix S3. The potential positive selection test based on the Branch-Site model.
Foreground branch	Gene Name	Null Hypothesis			Alternatuve Hypothesis			Significance Test
		InL	df	Omega	InL	df	Omega	BEB	P-Value
Ca. funebrisand Cu. tonkinensis
	atpB	-4496.72	66	1	-4496.72	67	1		1
	rpoA	-4890.05	66	1	-4858.43	67	999	332 N 0.995**	0
	rps2	-2724.14	66	1	-2724.14	67	1		1
Cuprssus
	atpB	-4496.72	66	1	-4496.72	67	1		0.998046
	rpoA	-4890.05	66	1	-4890.05	67	1		1
	rps2	-2724.14	66	1	-2724.14	67	1		1
cypresses
	atpB	-4496.72	66	1	-4496.72	67	1.94305		0.993924
	rpoA	-4889.07	66	1	-4888.82	67	999		0.477918
	rps2	-2724.14	66	1	-2724.14	67	1		1
﹡Bold types are positively selected sites. BEB: Bayesian Empirical Bayes; Amino acid: (N: Asn). **: Posterior probability P > 99%
